# Supplementary material for: An International Online Survey on Oral Hygiene Issues in Patients with Epidermolysis Bullosa
Source: Dent J (Basel). 2025 Aug 30;13(9):398. doi: 10.3390/dj13090398 (PMC12468093; doi:10.3390/dj13090398)
Supplement: Supplementary file 1 [file dentistry-13-00398-s001.zip]

Archive with 2 entries (2 files):
- Supplement_S1_Questionnaire_Italian.pdf
- Supplement_S2_Questionnaire_English.pdf
